# Supplementary material for: Framing a New Nutrition Policy: Changes on Key Stakeholder’s Discourses throughout the Implementation of the Chilean Food Labelling Law
Source: Int J Environ Res Public Health. 2023 May 1;20(9):5700. doi: 10.3390/ijerph20095700 (PMC10178804; doi:10.3390/ijerph20095700)
Supplement: Supplementary file 1 [file ijerph-20-05700-s001.zip]

Archive with 1 entries (1 files):
- ijerph-2242568-supplementary.pdf
